# Supplementary material for: Non-Invasive Myocardial Work Identifies Patients with Obstructive Coronary Lesions After Orthotopic Heart Transplantation
Source: Diagnostics (Basel). 2025 May 28;15(11):1352. doi: 10.3390/diagnostics15111352 (PMC12155252; doi:10.3390/diagnostics15111352)
Supplement: Supplementary file 1 [file diagnostics-15-01352-s001.zip]

Archive with 1 entries (1 files):
- diagnostics-3647354-supplementary.pdf
